# Supplementary material for: Impacts of Mn, Fe, and Oxidative Stressors on MnSOD Activation by AtMTM1 and AtMTM2 in Arabidopsis
Source: Plants (Basel). 2022 Feb 24;11(5):619. doi: 10.3390/plants11050619 (PMC8912514; doi:10.3390/plants11050619)
Supplement: Supplementary file 1 [file plants-11-00619-s001.zip]

Archive with 1 entries (1 files):
- plants-1565283-supplementary.pdf
